# Supplementary material for: Characterization and Expression Analysis of β-Glucosidase Gene Under Abiotic Stresses in Pepper (Capsicum annuum L.)
Source: Genes (Basel). 2025 Jul 27;16(8):889. doi: 10.3390/genes16080889 (PMC12385588; doi:10.3390/genes16080889)
Supplement: Supplementary file 1 [file genes-16-00889-s001.zip]

Archive with 1 entries (1 files):
- genes-3760123-supplementary.xlsx
