# Supplementary material for: Characterization and Expression Analysis of β-Glucosidase Gene Under Abiotic Stresses in Pepper (Capsicum annuum L.)
Source: Genes (Basel). 2025 Jul 27;16(8):889. doi: 10.3390/genes16080889 (PMC12385588; doi:10.3390/genes16080889)
Supplement: Supplementary file 1 [file genes-16-00889-s001.zip › genes-3760123-supplementary.xlsx]

## Sheet: TableS1
Table S1: The primer sequences used in the experiment
Gene name	Forward primers (5'→3')	Reverse primers (5'→3')
CaBGLU4	TGGGATTGAACCTCTCGTCT	AGTATGAACATCGGCCAGGA
CaBGLU13	GATAGAGTGGGAAGCCGGTT	CTGCGGCACTATGTACAACC
CaBGLU21	GGTTAAGATGGTGAAGGGATC	TTTTCTGCTAGAATCACGGTAGG
CaBGLU26	TGACTTGGGTTCTTGATCCTCT	GCACGATTTTCACCACGAGT
β-Actin	CAACATCTTCACTCTCTGCTCT	ACTAGGAAAAACAGCACTTGGT
pART-CAM-EGFP-CaBGLU21	catttggagaggacacgcATGGCGAATCTCAACTTTGAAGC	tcgcccttgctcaccatgaaATGCTTGTGGAGCTTAATCAATTTCTT

## Sheet: TableS2
Table S2: Information of BGLU gene family members in pepper.
Gene ID	Gene name	Number of Amino Acid/aa	Molecular Weight/kD	Theoretical isoelectric	Instability Index	Aliphatic Index	Grand Average of Hydropathicity	Localization
Capana00g002155	CaBGLU1	321	36.82	8.17	30.62	82.02	-0.382	vacuole
Capana00g002156	CaBGLU2	341	38.67	5.69	33.14	83.49	-0.215	vacuole
Capana00g002157	CaBGLU3	415	47.43	9.44	36.28	75.9	-0.361	vacuole
Capana00g002906	CaBGLU4	496	56.9	6.47	29.24	85.93	-0.258	vacuole
Capana00g002932	CaBGLU5	515	58.82	8.81	20.61	77.26	-0.271	vacuole
Capana00g003596	CaBGLU6	412	46.84	6.47	26.52	76.92	-0.343	vacuole
Capana00g003597	CaBGLU7	205	23.11	8.84	31.3	68.93	-0.193	vacuole
Capana00g003598	CaBGLU8	509	57.38	6.13	32.66	75.89	-0.302	vacuole
Capana00g003602	CaBGLU9	438	49.67	5.37	28.61	81.51	-0.364	vacuole
Capana00g003603	CaBGLU10	373	42.35	8.12	37.05	90.16	-0.224	vacuole
Capana00g003604	CaBGLU11	128	14.67	9.44	23.96	85.31	-0.244	chloroplast、vacuole
Capana00g004479	CaBGLU12	451	51.43	9.64	21.26	72.71	-0.33	vacuole
Capana01g002013	CaBGLU13	460	52.46	8.1	29.79	83.13	-0.29	vacuole
Capana01g002228	CaBGLU14	610	69.6	5.91	36.92	83.16	-0.292	chloroplast、vacuole
Capana01g002230	CaBGLU15	631	71.72	6.18	35.79	81	-0.271	chloroplast、vacuole
Capana01g002232	CaBGLU16	333	37.58	6.15	31.12	89.61	-0.141	vacuole
Capana01g003813	CaBGLU17	127	14.65	9.63	37.81	97.48	-0.341	vacuole
Capana02g000563	CaBGLU18	169	19.4	6.4	35.43	101.54	-0.032	vacuole
Capana02g002166	CaBGLU19	507	58.08	5.61	29.71	77.34	-0.324	vacuole
Capana03g000733	CaBGLU20	253	29.2	8.77	35.92	67.83	-0.349	chloroplast、vacuole
Capana03g000734	CaBGLU21	406	47.49	9.37	29.97	69.95	-0.508	vacuole
Capana03g003618	CaBGLU22	324	36.51	9.21	34.87	78.55	-0.281	vacuole
Capana03g003625	CaBGLU23	204	23.01	8.9	30.65	82.25	-0.208	vacuole
Capana04g002545	CaBGLU24	416	47.91	6.27	31.8	71.97	-0.392	vacuole
Capana07g002215	CaBGLU25	345	39.39	5.42	40.63	88.2	-0.302	vacuole
Capana07g002216	CaBGLU26	256	28.99	5.76	43.27	81.88	-0.297	vacuole
Capana07g002217	CaBGLU27	539	61.32	5.95	26.23	74.03	-0.28	vacuole
Capana07g002273	CaBGLU28	505	57.97	7.2	32.63	82.89	-0.315	vacuole
Capana08g000348	CaBGLU29	239	27.24	6.7	52.63	90.21	0.084	chloroplast、vacuole
Capana08g001077	CaBGLU30	403	47.05	8.94	26.52	76.23	-0.385	vacuole
Capana12g002574	CaBGLU31	504	57.77	5.38	32.4	77.6	-0.479	vacuole
Capana12g002578	CaBGLU32	176	20.49	5.09	38.92	94.72	-0.338	vacuole
